# Supplementary material for: Histological grade 2 and non-contrast-enhancing phenotype provide prognostic information complementary to DNA methylation classification in TERTp-mutant molecular glioblastomas
Source: Acta Neuropathol Commun. 2026 Mar 4;14:88. doi: 10.1186/s40478-026-02269-z (PMC13069819; doi:10.1186/s40478-026-02269-z)
Supplement: Supplementary file 3 — Supplementary Material 3. [file 40478_2026_2269_MOESM3_ESM.xlsx]

## Sheet: Supplementary Table S1
Supplementary Table S1. Primer sequences for Sanger sequencing, pyrosequencing, and quantitative PCR
Primer for PCR
IDH1 R132	forward	CAAAAATATCCCCCGGCTTG
	reverse	CAACATGACTTACTTGATCCCC
IDH2 R172	forward	ACATCCCACGCCTAGTCCC
	reverse	TCTCCACCCTGGCCTACCTG
TERT promoter	forward	GTAAAACGACGGCCAGCAGGAAACAGCTATGACCCAGCTCCGCCTCCTCCG
	reverse	GCTGCCTGAAACTCGCGCC
H3.3K27M	forward	TGTTTGTAGTTGCATATGGG
	reverse	TACAAGAGAGACTTTTGTCC
BRAF V600E	forward	CTCTTCATAATGCTTGCTCTG
	reverse	ACAACTTGTTCAAACTGATGGG
FGFR1 K656E	forward	AGTCGGCTAGTTGCATGGGTG
	reverse	GCTTCTCAGATGAAACCACCAG
WIF-1	forward	CCGAAATGGAGGCTTTTGTA
	reverse	TGGTTGAGCAGTTTGCTTTG

## Sheet: Supplementary Table S2
Supplementary Table S2. Detailed individual characteristics of the mol-GBM cases.
case	Histological grade	Age	Sex	Initial clinical symptoms	Initial MRI presentation	Laterality	Location	Preoperative KPS	Extent of resection	Adjuvant therapy	Event (censored=0, dead=1)	OS (days)	IDH1/2	TERT	EGFR	ch7 gain /10 loss	PDGFRA	CDKN2A/B	TP53	H3F3A	FGFR1 K656	BRAF V600E	MGMT	CDK4	CDK6	MDM2	MDM4
1	2	72	Ｍ	Epilepsy	non-CE	Right	Frontal	90	Partial	RT	1	2307	wt	C250T	amp	(+)	no amp, no gain	No del	wt	wt	wt	wt	Un-Met	no amp, no gain	gain	no amp, no gain	no amp, no gain
2	2	63	M	Epilepsy	non-CE	Left	Temporal, parietal, thalamus, insula	100	Biopsy	CRT	1	484	wt	C250T	no amp, no gain	(+)	no amp, no gain	Homo del	wt	wt	wt	wt	Un-Met	no amp, no gain	NA	no amp, no gain	NA
3	2	81	M	Epilepsy	non-CE	Left	Frontal, temporal, parietal	60	Biopsy	CRT	1	511	wt	C250T	no amp, no gain	(-)	no amp, no gain	No del	wt	wt	wt	wt	Un-Met	no amp, no gain	no amp, no gain	no amp, no gain	no amp, no gain
4	2	81	M	Head heaviness	non-CE	Right	Temporal, thalamus, insula	90	Biopsy	CRT	1	755	wt	C228T	amp	(+)	no amp, no gain	Homo del	wt	wt	wt	wt	Un-Met	no amp, no gain	no amp, no gain	no amp, no gain	no amp, no gain
5	2	63	M	Epilepsy	non-CE	Left	Frontal lobe	100	GTR	CRT	1	1546	wt	C228T	no amp, no gain	(+)	no amp, no gain	No del	NA	wt	wt	wt	Met	gain	gain	no amp, no gain	no amp, no gain
6	2	55	M	Epilepsy	non-CE	Left	Frontal lobe	90	GTR	CRT	0	731	wt	C228T	no amp, no gain	(-)	no amp, no gain	No del	wt	wt	wt	wt	Un-Met	no amp, no gain	no amp, no gain	no amp, no gain	no amp, no gain
7	2	77	Ｍ	Incidentally detected	non-CE	Right	Frontal lobe	60	GTR	CRT	1	2148	wt	C228T	no amp, no gain	(-)	no amp, no gain	No del	wt	wt	wt	wt	Un-Met	no amp, no gain	gain	no amp, no gain	no amp, no gain
8	3	71	M	Left hemiparesis	non-CE	Bilateral	Frontal, parietal, basal ganglia	50	Biopsy	CRT	1	296	wt	C250T	amp	(+)	gain	Homo del	wt	wt	wt	wt	Un-Met	amp	no amp, no gain	no amp, no gain	gain
9	3	65	Ｍ	Dysgraphia	CE	Left	Frontal, parietal	60	Biopsy	CRT	1	1600	wt	C250T	no amp, no gain	(+)	no amp, no gain	Hemi del	NA	wt	wt	wt	Met	no amp, no gain	no amp, no gain	no amp, no gain	no amp, no gain
10	3	59	Ｍ	Epilepsy	non-CE	Right	Frontal, parietal, corpus callosum	90	Biopsy	CRT	1	375	wt	C250T	no amp, no gain	(-)	no amp, no gain	Hemi del	wt	wt	wt	wt	Un-Met	no amp, no gain	no amp, no gain	no amp, no gain	no amp, no gain
11	3	74	Ｍ	Right hemiparesis	CE	Left	Thalamus, basal ganglia, cingulate gyrus	60	Biopsy	CRT	1	739	wt	C228T	amp	(+)	no amp, no gain	Homo del	wt	wt	wt	wt	Met	no amp, no gain	no amp, no gain	no amp, no gain	no amp, no gain
12	3	62	M	Right homonymous hemianopia	non-CE	Left	Thalamus, basal ganglia	80	Biopsy	CRT	1	296	wt	C228T	amp	(+)	no amp, no gain	Homo del	wt	wt	wt	wt	Un-Met	no amp, no gain	no amp, no gain	no amp, no gain	no amp, no gain
13	3	75	M	Jaw dyskinesia	non-CE	Left	Thalamus	90	Biopsy	CRT	1	699	wt	C228T	amp	(+)	no amp, no gain	No del	mutant	wt	wt	wt	Met	no amp, no gain	gain	no amp, no gain	no amp, no gain
14	3	38	Ｍ	Left hemiparesis	non-CE	Right	Frontal, temporal, basal ganglia, insula	90	Biopsy	CRT	1	770	wt	C228T	amp	(-)	no amp, no gain	Homo del	wt	wt	wt	wt	Un-Met	no amp, no gain	no amp, no gain	no amp, no gain	no amp, no gain
15	3	61	F	Epilepsy	non-CE	Right	Frontal, parietal	60	Biopsy	CRT	1	3125	wt	C228T	amp	(-)	no amp, no gain	Hemi del	wt	wt	wt	wt	Met	no amp, no gain	gain	amp	no amp, no gain
16	3	81	M	Right hemiparesis	CE	Left	Temporal, internal capsule	60	Biopsy	CRT	1	1320	wt	C228T	amp	(-)	no amp, no gain	No del	mutant	wt	wt	wt	Met	no amp, no gain	no amp, no gain	no amp, no gain	no amp, no gain
17	3	60	F	Headache	non-CE	Right	Temporal lobe, thalamus, insula	90	Biopsy	CRT	1	430	wt	C228T	no amp, no gain	(+)	no amp, no gain	Homo del	mutant	wt	wt	wt	Met	no amp, no gain	gain	no amp, no gain	no amp, no gain
18	3	73	Ｍ	Epilepsy	non-CE	Right	Temporal lobe	90	Partial	CRT	1	514	wt	C228T	no amp, no gain	(+)	no amp, no gain	Homo del	wt	wt	wt	wt	Un-Met	no amp, no gain	no amp, no gain	no amp, no gain	no amp, no gain
19	3	64	M	Headache	non-CE	Right	Frontal lobe	100	Partial	CRT	1	425	wt	C228T	no amp, no gain	(+)	no amp, no gain	Hemi del	mutant	wt	wt	wt	Un-Met	no amp, no gain	no amp, no gain	no amp, no gain	no amp, no gain
20	3	63	F	Epilepsy	non-CE	Right	Frontal lobe	100	GTR	CRT	1	423	wt	C228T	no amp, no gain	(-)	no amp, no gain	Hemi del	wt	wt	wt	wt	Un-Met	no amp, no gain	no amp, no gain	no amp, no gain	no amp, no gain
21	3	75	M	Right hemiparesis	CE	Bilateral	Frontal, parietal, corpus callosum, temporal	60	Biopsy	CRT	1	331	wt	C228T	no amp, no gain	(-)	no amp, no gain	Hemi del	wt	wt	wt	wt	Un-Met	no amp, no gain	no amp, no gain	gain	no amp, no gain
22	3	68	Ｍ	Incidentally detected	non-CE	Right	Temporal, insula	100	Partial	no	1	1207	wt	C228T	no amp, no gain	(-)	no amp, no gain	No del	wt	wt	wt	wt	Un-Met	no amp, no gain	no amp, no gain	no amp, no gain	no amp, no gain
CE: contrast enhanced, GTR: gross total removal, KPS: Karnofsky Performance Status, NA: not available, OS: overall survival, RT: radiotherapy

## Sheet: Supplementary Table S3
Supplementary Table S3. Detailed individual characteristics of the hist-GBM cases.
case	Histological grade	Age	Sex	Initial MRI presentation	Preoperative KPS	Extent of resection	Adjuvant therapy	Event (censored=0, dead=1)	OS (days)	IDH1/2	TERT	CDKN2A/B	MGMT
1	4	47	Ｆ	CE	70	GTR	CRT	1	1062	wt	C228T	No del	Met
2	4	55	Ｆ	CE	70	Partial	CRT	1	403	wt	C250T	No del	Un-Met
3	4	63	Ｍ	CE	40	Biopsy	CRT	1	172	wt	C250T	Hemi del	Met
4	4	78	Ｍ	CE	70	Partial	CRT	1	1475	wt	C228T	Homo del	Met
5	4	48	Ｆ	CE	80	Partial	CRT	1	704	wt	C228T	Homo del	Un-Met
6	4	76	Ｍ	CE	50	Partial	CRT	1	1036	wt	C228T	Homo del	Met
7	4	63	Ｆ	CE	90	GTR	CRT	1	456	wt	C228T	Hemi del	Met
8	4	62	Ｍ	CE	90	GTR	CRT	1	849	wt	C228T	No del	Un-Met
9	4	75	Ｍ	CE	100	Partial	CRT	1	240	wt	C228T	Hemi del	Un-Met
10	4	70	Ｍ	CE	80	Partial	CRT	1	584	wt	C228T	No del	Un-Met
11	4	64	Ｍ	CE	60	GTR	Chemotherapy	1	186	wt	C228T	Homo del	Un-Met
12	4	75	Ｍ	CE	80	Partial	CRT	1	3034	wt	C228T	Homo del	Met
13	4	55	F	CE	60	Partial	CRT	1	398	wt	C228T	Homo del	Un-Met
14	4	69	Ｍ	CE	50	Partial	CRT	1	825	wt	C228T	Hemi del	Met
15	4	83	F	CE	90	Biopsy	CRT	1	366	wt	C228T	No del	Un-Met
16	4	60	F	CE	60	Partial	CRT	1	820	wt	C228T	Hemi del	Met
17	4	76	Ｍ	CE	30	Partial	CRT	1	243	wt	C228T	Homo del	Un-Met
18	4	83	F	CE	30	Partial	CRT	1	135	wt	C228T	Homo del	Met
19	4	68	Ｍ	CE	80	GTR	CRT	1	2717	wt	C228T	No del	Met
20	4	75	F	CE	90	GTR	CRT	1	591	wt	C228T	Hemi del	Un-Met
21	4	69	Ｍ	CE	80	GTR	CRT	1	1091	wt	C250T	Homo del	Un-Met
22	4	46	Ｍ	CE	80	GTR	CRT	1	342	wt	C228T	Hemi del	Un-Met
23	4	70	Ｍ	CE	80	Partial	CRT	1	277	wt	C228T	Homo del	Un-Met
24	4	54	F	CE	80	Partial	CRT	1	105	wt	C228T	Hemi del	Un-Met
25	4	73	Ｍ	CE	60	Partial	CRT	1	195	wt	C250T	Homo del	Met
26	4	64	Ｍ	CE	90	Partial	CRT	1	246	wt	C250T	Hemi del	Un-Met
27	4	86	F	CE	60	Partial	CRT	1	666	wt	C228T	No del	Met
28	4	58	F	CE	40	Partial	CRT	1	374	wt	C228T	Homo del	Un-Met
29	4	26	F	CE	90	GTR	CRT	1	79	wt	C228T	Hemi del	Un-Met
30	4	56	F	CE	100	Biopsy	CRT	1	346	wt	C228T	No del	Un-Met
31	4	65	F	CE	90	Partial	CRT	1	298	wt	C228T	Hemi del	Un-Met
32	4	64	F	CE	60	GTR	CRT	1	3625	wt	C228T	Homo del	Un-Met
33	4	62	F	CE	60	Partial	CRT	1	145	wt	C250T	Homo del	Met
34	4	62	Ｍ	CE	80	Biopsy	CRT	1	1709	wt	C228T	Homo del	Met
35	4	61	Ｍ	CE	60	Partial	CRT	1	176	wt	C228T	Homo del	Un-Met
36	4	56	Ｍ	CE	90	GTR	CRT	1	501	wt	C228T	No del	Un-Met
37	4	64	F	CE	90	GTR	CRT	1	126	wt	C228T	Hemi del	Un-Met
38	4	68	Ｍ	CE	60	Partial	CRT	1	548	wt	C228T	Hemi del	Met
39	4	71	Ｍ	CE	80	Partial	CRT	1	1119	wt	C228T	Hemi del	Met
40	4	72	Ｍ	CE	80	GTR	CRT	1	584	wt	C250T	No del	Un-Met
41	4	66	F	CE	80	GTR	CRT	1	480	wt	C228T	No del	Un-Met
42	4	53	F	CE	40	GTR	CRT	1	868	wt	C228T	Hemi del	Met
43	4	77	F	CE	80	Biopsy	CRT	1	125	wt	C228T	Hemi del	Un-Met
44	4	64	F	CE	80	GTR	CRT	1	748	wt	C228T	Hemi del	Un-Met
45	4	64	Ｍ	CE	80	GTR	no	1	159	wt	C228T	No del	Met
46	4	73	Ｍ	non-CE	80	GTR	CRT	1	1074	wt	C228T	Hemi del	Met
47	4	56	Ｍ	CE	70	GTR	CRT	1	1634	wt	C228T	Hemi del	Un-Met
48	4	76	F	CE	90	GTR	CRT	1	562	wt	C250T	Hemi del	Un-Met
49	4	70	F	CE	80	Partial	CRT	1	342	wt	C228T	No del	Un-Met
50	4	75	Ｍ	CE	60	GTR	CRT	1	677	wt	C228T	No del	Met
51	4	79	F	CE	90	GTR	Chemotherapy	1	394	wt	C228T	Hemi del	Met
52	4	64	F	CE	60	Partial	CRT	1	1568	wt	C228T	Homo del	Met
53	4	62	Ｍ	CE	60	GTR	CRT	1	2957	wt	C250T	No del	Met
54	4	77	F	CE	60	GTR	CRT	1	516	wt	C250T	Hemi del	Un-Met
55	4	77	Ｍ	CE	90	GTR	RT	1	293	wt	C228T	Hemi del	Met
56	4	53	Ｍ	CE	80	Partial	CRT	1	403	wt	C228T	Homo del	Un-Met
57	4	96	Ｆ	CE	60	Partial	Chemotherapy	1	132	wt	C228T	No del	Un-Met
58	4	67	Ｍ	CE	80	Partial	CRT	1	428	wt	C250T	Homo del	Met
59	4	86	Ｍ	CE	80	Partial	CRT	1	608	wt	C228T	No del	Un-Met
60	4	78	Ｆ	CE	80	Partial	Chemotherapy	1	178	wt	C228T	Homo del	Met
61	4	70	Ｆ	CE	90	Partial	CRT	1	709	wt	C228T	Homo del	Met
62	4	80	Ｆ	CE	70	GTR	CRT	1	593	wt	C228T	Hemi del	Un-Met
63	4	88	Ｍ	CE	100	GTR	Chemotherapy	1	694	wt	C228T	Hemi del	Met
64	4	23	Ｆ	CE	90	Biopsy	Chemotherapy	1	334	wt	C228T	Homo del	Un-Met
65	4	38	Ｆ	CE	40	Biopsy	CRT	1	120	wt	C228T	Homo del	Un-Met
66	4	78	Ｍ	CE	90	GTR	CRT	1	785	wt	C228T	Homo del	Un-Met
67	4	58	Ｆ	CE	80	Partial	CRT	1	416	wt	C228T	Homo del	Un-Met
68	4	42	Ｍ	non-CE	100	Partial	CRT	1	1016	wt	C228T	No del	Un-Met
69	4	46	Ｆ	CE	90	GTR	CRT	1	449	wt	C250T	No del	Un-Met
70	4	49	Ｆ	CE	60	GTR	CRT	1	737	wt	C228T	No del	Un-Met
71	4	74	Ｆ	CE	90	Biopsy	CRT	1	805	wt	C228T	Homo del	Met
72	4	68	Ｆ	CE	60	Partial	CRT	1	714	wt	C250T	Hemi del	Un-Met
73	4	61	Ｆ	CE	60	GTR	CRT	1	293	wt	C250T	No del	Un-Met
74	4	76	Ｍ	CE	80	Partial	CRT	1	264	wt	C228T	Homo del	Un-Met
75	4	75	Ｆ	CE	50	GTR	CRT	1	257	wt	C228T	Homo del	Un-Met
76	4	62	Ｆ	CE	50	Partial	CRT	1	442	wt	C228T	Hemi del	Met
77	4	78	Ｍ	CE	50	Biopsy	CRT	1	877	wt	C228T	Hemi del	Met
78	4	82	Ｍ	CE	80	Partial	NA	1	778	wt	C250T	Homo del	Met
79	4	84	Ｆ	CE	60	Partial	CRT	1	443	wt	C228T	Homo del	Met
80	4	67	Ｍ	CE	80	Partial	CRT	1	417	wt	C228T	Hemi del	Met
81	4	74	Ｍ	CE	60	Partial	no	1	24	wt	C250T	No del	Met
82	4	66	Ｍ	CE	90	GTR	CRT	1	496	wt	C228T	Homo del	Un-Met
83	4	54	Ｍ	CE	90	GTR	CRT	1	2816	wt	C250T	Homo del	Met
84	4	79	Ｍ	CE	80	Partial	CRT	1	1084	wt	C228T	Hemi del	Met
85	4	62	Ｆ	CE	80	Partial	CRT	1	378	wt	C228T	No del	Un-Met
86	4	76	Ｍ	CE	80	Partial	CRT	1	324	wt	C228T	Homo del	Met
87	4	76	Ｆ	CE	70	Partial	CRT	1	1603	wt	C228T	Homo del	Met
88	4	61	Ｆ	CE	50	GTR	CRT	1	563	wt	C228T	No del	Met
89	4	61	Ｆ	CE	50	GTR	CRT	1	1543	wt	C250T	No del	Un-Met
90	4	65	Ｆ	non-CE	90	Partial	CRT	1	1850	wt	C228T	No del	Met
91	4	66	Ｍ	CE	70	Partial	CRT	1	144	wt	C228T	No del	Un-Met
92	4	82	Ｍ	CE	70	Biopsy	CRT	1	812	wt	C228T	No del	Met
93	4	53	Ｆ	CE	90	GTR	CRT	1	667	wt	C228T	Homo del	Un-Met
94	4	53	Ｍ	CE	80	GTR	CRT	1	603	wt	C228T	Hemi del	Un-Met
95	4	75	Ｍ	CE	60	GTR	CRT	1	671	wt	C228T	No del	Met
96	4	68	Ｆ	CE	80	Partial	CRT	1	1522	wt	C228T	Hemi del	Met
97	4	80	Ｍ	CE	80	Partial	Chemotherapy	1	203	wt	C228T	No del	Met
98	4	45	Ｍ	CE	70	GTR	CRT	1	820	wt	C228T	Homo del	Met
99	4	73	Ｍ	CE	80	Biopsy	Chemotherapy	1	148	wt	C228T	No del	Un-Met
100	4	74	Ｍ	CE	60	GTR	Chemotherapy	1	313	wt	C228T	No del	Un-Met
101	4	67	Ｆ	CE	60	Partial	CRT	1	548	wt	C228T	No del	Met
102	4	61	Ｍ	CE	90	GTR	CRT	1	788	wt	C250T	No del	Un-Met
103	4	65	Ｆ	CE	90	GTR	CRT	1	291	wt	C228T	Homo del	Un-Met
104	4	69	Ｆ	CE	40	GTR	CRT	1	146	wt	C228T	No del	Un-Met
105	4	80	Ｆ	CE	60	GTR	CRT	1	283	wt	C228T	Homo del	Un-Met
106	4	78	Ｍ	CE	60	Partial	CRT	1	351	wt	C228T	Homo del	Un-Met
107	4	59	Ｆ	CE	60	GTR	CRT	1	135	wt	C228T	Homo del	Un-Met
108	4	59	Ｆ	CE	90	Partial	CRT	1	720	wt	C228T	No del	Un-Met
109	4	51	Ｆ	CE	50	GTR	CRT	0	2665	wt	C228T	Hemi del	Met
110	4	67	Ｍ	CE	100	GTR	CRT	1	1024	wt	C228T	Homo del	Met
111	4	62	Ｆ	CE	100	Partial	CRT	1	449	wt	C228T	No del	Met
112	4	63	Ｆ	CE	90	GTR	CRT	1	439	wt	C250T	No del	Un-Met
113	4	83	Ｆ	CE	60	Partial	CRT	1	379	wt	C228T	No del	Un-Met
114	4	72	Ｆ	CE	70	Biopsy	CRT	1	626	wt	C228T	Hemi del	Un-Met
115	4	55	Ｆ	CE	80	GTR	CRT	1	499	wt	C228T	Homo del	Un-Met
116	4	67	M	CE	50	Partial	CRT	1	958	wt	C228T	Hemi del	Met
117	4	78	M	CE	90	Biopsy	CRT	1	136	wt	C228T	Homo del	Met
118	4	65	M	CE	50	Biopsy	CRT	1	397	wt	C228T	Homo del	Un-Met
119	4	51	Ｆ	CE	90	GTR	CRT	1	1134	wt	C228T	Homo del	Un-Met
120	4	71	M	CE	50	GTR	CRT	1	461	wt	C228T	No del	Met
121	4	60	M	CE	80	GTR	CRT	1	1174	wt	C228T	No del	Met
122	4	86	F	CE	80	Biopsy	CRT	1	229	wt	C250T	Homo del	Met
123	4	59	M	CE	80	GTR	CRT	1	404	wt	C228T	No del	Un-Met
124	4	63	M	CE	80	GTR	CRT	1	453	wt	C250T	No del	Met
125	4	53	M	CE	70	GTR	CRT	1	682	wt	C250T	Homo del	Un-Met
126	4	66	M	CE	70	GTR	CRT	0	2557	wt	C228T	No del	Un-Met
127	4	75	M	CE	70	GTR	CRT	1	197	wt	C228T	Hemi del	Un-Met
128	4	66	M	CE	90	GTR	CRT	1	548	wt	C228T	Hemi del	Un-Met
129	4	71	F	CE	50	Biopsy	CRT	1	150	wt	C228T	Hemi del	Met
130	4	73	M	CE	90	Partial	CRT	1	501	wt	C228T	Homo del	Un-Met
131	4	65	F	CE	60	Partial	CRT	1	674	wt	C228T	Homo del	Met
132	4	49	F	CE	90	Partial	CRT	1	649	wt	C228T	Hemi del	Met
133	4	76	M	CE	80	Partial	CRT	1	979	wt	C228T	No del	Met
134	4	80	M	CE	40	Partial	Chemotherapy	1	106	wt	C228T	No del	Met
135	4	74	M	CE	80	Partial	CRT	1	293	wt	C228T	Hemi del	Un-Met
136	4	64	M	non-CE	90	GTR	CRT	1	785	wt	C228T	No del	Un-Met
137	4	64	M	CE	90	GTR	CRT	1	181	wt	C228T	Homo del	Un-Met
138	4	84	M	CE	90	Biopsy	CRT	1	173	wt	C228T	No del	Un-Met
139	4	75	F	CE	80	Biopsy	CRT	1	636	wt	C228T	No del	Met
140	4	79	F	CE	80	Biopsy	CRT	1	460	wt	C228T	Hemi del	Met
141	4	68	F	CE	40	Partial	CRT	1	530	wt	C250T	No del	Un-Met
142	4	64	F	CE	100	Biopsy	CRT	1	463	wt	C250T	Homo del	Un-Met
143	4	66	F	CE	60	GTR	CRT	1	719	wt	C228T	No del	Un-Met
144	4	55	F	CE	40	Biopsy	CRT	1	272	wt	C250T	No del	Un-Met
145	4	76	M	CE	50	Biopsy	CRT	1	241	wt	C228T	No del	Un-Met
146	4	80	M	CE	60	Biopsy	CRT	1	302	wt	C250T	Hemi del	Met
147	4	65	F	CE	50	GTR	CRT	1	370	wt	C250T	Homo del	Met
148	4	72	M	CE	40	Partial	CRT	1	203	wt	C228T	Hemi del	Un-Met
149	4	64	M	CE	60	Partial	CRT	1	128	wt	C228T	No del	Un-Met
150	4	50	M	CE	90	Partial	CRT	1	1034	wt	C228T	Homo del	Met
151	4	77	M	CE	70	Partial	RT	1	465	wt	C250T	No del	Un-Met
152	4	65	F	CE	80	GTR	CRT	1	412	wt	C228T	Hemi del	Met
153	4	72	F	CE	40	GTR	CRT	1	622	wt	C228T	No del	Un-Met
154	4	52	M	CE	60	Partial	CRT	1	260	wt	C228T	Hemi del	Un-Met
155	4	81	F	CE	90	GTR	CRT	1	283	wt	C228T	Homo del	Un-Met
156	4	43	M	CE	90	Biopsy	CRT	1	412	wt	C228T	Homo del	Un-Met
157	4	72	M	CE	60	Partial	CRT	1	734	wt	C228T	Homo del	Met
158	4	66	F	CE	70	Biopsy	CRT	1	342	wt	C228T	No del	Un-Met
159	4	65	M	CE	70	GTR	CRT	1	1260	wt	C228T	No del	Met
160	4	74	F	CE	70	GTR	CRT	1	697	wt	C228T	Homo del	Met
161	4	62	F	CE	90	Partial	CRT	1	322	wt	C228T	No del	Met
162	4	59	F	CE	80	Partial	CRT	1	231	wt	C228T	Homo del	Un-Met
163	4	52	M	CE	40	GTR	CRT	1	618	wt	C250T	No del	Un-Met
164	4	64	M	CE	80	GTR	CRT	1	626	wt	C228T	No del	Met
165	4	70	M	CE	90	Partial	CRT	1	285	wt	C228T	Homo del	Un-Met
166	4	66	M	CE	90	GTR	CRT	1	207	wt	C250T	No del	Un-Met
167	4	51	M	CE	40	Biopsy	no	1	75	wt	C250T	No del	Un-Met
168	4	70	M	CE	100	GTR	CRT	1	382	wt	C228T	No del	Un-Met
169	4	66	F	CE	80	Partial	CRT	1	335	wt	C228T	No del	Met
170	4	66	F	CE	50	GTR	CRT	1	406	wt	C228T	Homo del	Un-Met
171	4	79	M	CE	100	Partial	CRT	1	233	wt	C250T	Homo del	Met
172	4	68	M	CE	90	Partial	CRT	1	520	wt	C228T	Homo del	Un-Met
173	4	81	F	CE	50	GTR	CRT	1	372	wt	C228T	No del	Un-Met
174	4	72	F	CE	50	GTR	CRT	1	758	wt	C228T	No del	Un-Met
175	4	67	M	CE	70	GTR	CRT	1	697	wt	C250T	Homo del	Un-Met
176	4	71	F	CE	70	GTR	CRT	1	804	wt	C228T	Hemi del	Un-Met
177	4	50	F	non-CE	100	GTR	CRT	0	1297	wt	C228T	Hemi del	Met
178	4	56	M	CE	60	GTR	CRT	1	386	wt	C250T	Hemi del	Un-Met
179	4	75	M	CE	70	Biopsy	CRT	1	374	wt	C228T	Homo del	Met
180	4	67	F	CE	90	GTR	CRT	0	1038	wt	C228T	Homo del	Met
181	4	71	M	CE	40	Partial	CRT	1	199	wt	C250T	Hemi del	Un-Met
182	4	67	M	CE	40	GTR	CRT	1	349	wt	C250T	Homo del	Un-Met
183	4	78	F	CE	60	Partial	CRT	1	296	wt	C228T	Hemi del	Un-Met
184	4	60	M	CE	80	GTR	CRT	0	991	wt	C228T	Hemi del	Met
185	4	75	F	CE	70	Biopsy	CRT	1	236	wt	C228T	Homo del	Un-Met
186	4	64	F	CE	40	Partial	CRT	1	715	wt	C250T	Hemi del	Un-Met
187	4	46	F	non-CE	90	GTR	CRT	1	1975	wt	C228T	Homo del	Met
188	4	72	M	CE	40	Partial	CRT	1	212	wt	C228T	Homo del	Un-Met
189	4	60	F	CE	90	GTR	CRT	0	982	wt	C228T	Hemi del	Met
190	4	54	F	CE	10	GTR	CRT	1	1096	wt	C228T	Hemi del	Un-Met
191	4	53	M	CE	50	Partial	CRT	1	427	wt	C250T	Homo del	Un-Met
192	4	52	F	CE	90	GTR	CRT	0	950	wt	C228T	No del	Met
193	4	63	F	CE	90	GTR	CRT	0	870	wt	C228T	Homo del	Un-Met
194	4	67	M	CE	70	Partial	CRT	1	446	wt	C228T	Homo del	Un-Met
195	4	80	M	CE	90	GTR	CRT	1	387	wt	C228T	No del	Met
196	4	60	F	CE	60	GTR	CRT	1	497	wt	C250T	No del	Met
197	4	63	F	CE	40	Partial	CRT	1	469	wt	C228T	No del	Un-Met
198	4	55	M	CE	70	GTR	CRT	0	856	wt	C250T	Hemi del	Met
199	4	80	F	CE	80	Biopsy	CRT	1	282	wt	C228T	No del	Un-Met
200	4	74	F	CE	80	Partial	CRT	0	756	wt	C228T	No del	Met
201	4	46	M	CE	80	GTR	CRT	1	400	wt	C228T	No del	Un-Met
202	4	75	M	CE	60	Partial	CRT	0	751	wt	C228T	No del	Met
203	4	55	M	CE	80	Partial	CRT	1	295	wt	C228T	Homo del	Un-Met
204	4	67	M	CE	80	GTR	CRT	0	684	wt	C250T	Hemi del	Met
205	4	80	M	CE	50	GTR	CRT	1	278	wt	C228T	Hemi del	Met
206	4	61	F	CE	40	GTR	CRT	1	584	wt	C250T	No del	Met
207	4	79	M	CE	60	Partial	CRT	1	2020	wt	C228T	Hemi del	Un-Met
208	4	74	F	CE	80	Biopsy	CRT	1	813	wt	C228T	No del	Met
209	4	71	M	CE	50	GTR	CRT	1	440	wt	C228T	Hemi del	Un-Met
210	4	52	M	CE	90	Partial	CRT	1	193	wt	C228T	Homo del	Un-Met
211	4	69	F	CE	90	Partial	CRT	1	198	wt	C228T	No del	Un-Met
212	4	72	F	CE	80	GTR	CRT	0	605	wt	C228T	No del	Met
213	4	76	M	CE	90	GTR	CRT	1	405	wt	C228T	No del	Un-Met
214	4	44	M	CE	80	GTR	CRT	0	510	wt	C228T	Homo del	Un-Met
215	4	54	M	non-CE	90	GTR	CRT	0	599	wt	C228T	Hemi del	Un-Met
216	4	77	F	CE	50	GTR	CRT	0	394	wt	C250T	Hemi del	Met
217	4	72	M	CE	60	Partial	CRT	1	310	wt	C228T	Hemi del	Un-Met
218	4	83	M	CE	60	Biopsy	CRT	1	402	wt	C228T	Hemi del	Un-Met
CE: contrast enhanced, CRT: chemoradiotherapy, GTR: gross total removal, KPS: Karnofsky Performance Status, NA: not available, OS: overall survival, RT: radiotherapy
